# Supplementary material for: Targeting PTGDS Promotes ferroptosis in peripheral T cell lymphoma through regulating HMOX1-mediated iron metabolism
Source: Br J Cancer. 2024 Dec 20;132(4):384–400. doi: 10.1038/s41416-024-02919-w (PMC11833084; doi:10.1038/s41416-024-02919-w)
Supplement: Supplementary file 2 — Supplementary Table 2 [file 41416_2024_2919_MOESM2_ESM.xlsx]

## Sheet: sheet1
Supplemental Table 2. Clinical information of PTCL patients (n=159) in this study.
Patients	PTGDS score	PTGDS positive expression	Gender	Age	Subtype	Ann Arbor Stage	B symptom	IPI score	Liver invasion	Spleen invasion	Marrow invasion	Central invasion	ALB (g/L)	ESR (mm/h)	EB virus infection	Dead	OS time (months)	Disease progression	PFS time (months)
1	12	Yes	Female	29	PTCL-NOS	4	No	1	No	No	Yes	No	45.9		No	No	7	Yes	7
2	3	No	Male	8	NKTCL	3	Yes	4	Yes	Yes	No	No	37.8		Yes	No	8	No	8
3	6	No	Male	63	NKTCL	2	Yes	2	No	No	Yes	No	37.3	68	Yes
4	2	No	Female	29	NKTCL	1	No	2	No	No	No	No	33	53	Yes	No	11	No	11
5	6	No	Male	28	NKTCL	2	Yes	2	No	No	No	No	36.5	17	Yes	No	11	No	11
6	6	No	Female	60	NKTCL	1	No		No	No	No	No	39.7	13	Yes	No	11	No	11
7	12	Yes	Female	68	NKTCL	2	No	5	No	No	No	No	36.2		Yes	Yes	6	Yes	6
8	9	Yes	Male	58	NKTCL	1	No		No	No	No	No	40.3			No	13	No	13
9	9	Yes	Male	11	NKTCL	1	No		No	No	No	No	38.9			No	15	No	15
10	12	Yes	Male	69	NKTCL	1	No	3	No	No	No	No	38.5		Yes	No	16	No	16
11	9	Yes	Male	53	NKTCL	1	No	2	No	No	No	No	34.4	9	Yes	Yes	12	Yes	12
12	8	Yes	Male	62	NKTCL	1	No	3	No	No	No	No	29.7		Yes	Yes	15	Yes	15
13	2	No	Female	69	NKTCL	1	No	3	No	No	No	No	36		Yes	No	21	No	21
14	9	Yes	Female	52	NKTCL	1	Yes	2	No	No	No	No	38.6		Yes	No	23	No	23
15	0	No	Male	50	NKTCL	2	Yes	2	No	No	No	No	34.4	14	Yes
16	1	No	Male	67	ALK- ALCL	4	Yes	7	Yes	Yes	Yes	No	32	2	No
17	4	No	Male	52	NKTCL	1	No	3	No	No	No	No	43.4	11	Yes	No	26	No	26
18	6	No	Male	8	ALK+ ALCL	1	Yes	2	No	No	No	No	55.7		No	No	26	No	26
19	1	No	Female	30	NKTCL	1	No	2	No	No	No	No	22.6	7	Yes	No	26	No	26
20	6	No	Male	73	NKTCL	1	No	4	No	No	No	No	50.6		Yes	No	27	No	27
21	12	Yes	Male	57	NKTCL	2	No	3	No	No	No	No	41.1		Yes	No	31	No	31
22	12	Yes	Male	57	NKTCL	2	Yes	3	No	No	No	No	32.3		Yes
23	12	Yes	Male	61	NKTCL	1	No	4	No	No	No	No	39.4		Yes	No	32	No	32
24	2	No	Male	24	NKTCL	3	No	2	No	Yes	No	No	48		Yes	No	32	No	32
25	3	No	Male	48	NKTCL	1	No	2	Yes	No	No	No	37.4	54	Yes	No	34	No	34
26	12	Yes	Male	31	ALK+ ALCL	1	No	3	No	No	No	No	31	74		No	34	No	34
27	9	Yes	Female	61	NKTCL	4	No	5	No	No	No	No	40.3	29	Yes	No	36	No	36
28	9	Yes	Female	49	AITL	3	No	2	No	Yes	No	No	55.4		No	Yes	24	Yes	6
29	2	No	Male	54	NKTCL	2	No	3	No	No	No	No	44.9	12	Yes
30	2	No	Male	49	NKTCL	3	Yes		No	Yes	No	No	34.6		Yes
31	12	Yes	Male	53	NKTCL	2	No		No	No	No	No	399		Yes
32	0	No	Female	70	ALK- ALCL	3	No		No	No	No	No	39.8		No
33	12	Yes	Male	10	ALK+ ALCL	4	No	4	Yes	No	No	No	40.9	67		No	56	No	56
34	9	Yes	Female	62	AITL	3	No	5	No	Yes	No	No	37.1		Yes	Yes	12	Yes	2
35	12	Yes	Female	20	NKTCL	3	No		No	No	No	No	33.6		Yes	Yes	12	Yes	12
36	12	Yes	Male	11	ALK+ ALCL	2	No		No	No	No	No	39.4
37	12	Yes	Female	41	PTCL-NOS	3	No	2	Yes	No	No	No	40.2			No	12	No	12
38	0	No	Male	61	ALK- ALCL	4	No	4	Yes	No	No	No	34.7			No	106	No	106
39	2	No	Male	5	ALK+ ALCL	3	No	3	No	No	No	No	36.9	14	Yes	No	5	No	5
40	8	Yes	Male	79	PTCL-NOS	4	No	5	Yes	Yes	No	No	24.2		No
41	6	No	Male	78	AITL	4	Yes	6	Yes	Yes	No	No	29.7	28
42	6	No	Female	9	ALK+ ALCL	3	Yes	2	No	Yes	No	No	36.4	17	Yes	No	11	No	11
43	4	No	Male	67	PTCL-NOS	4	Yes	5	Yes	Yes	No	No	37.5	13	Yes
44	0	No	Female	56	ALK- ALCL	3	No	3	No	No	No	No	26.4			No	13	No	13
45	8	Yes	Male	42	NKTCL	4	Yes	4	No	No	No	No	34.1	43	Yes	No	14	No	14
46	8	Yes	Female	67	ALK+ ALCL	4	Yes	5	Yes	No	No	No	37.7	86		No	15	No	15
47	12	Yes	Female	74	PTCL-NOS	2	Yes	3	No	No	No	No	21	23	Yes
48	12	Yes	Female	70	ALK- ALCL	4	Yes	5	No	No	Yes	No	26.5	38	No	Yes	8	Yes	8
49	8	Yes	Female	52	ALK- ALCL	2	No		No	No	No	No	61	30	No	No	18	No	18
50	8	Yes	Male	10	ALK+ ALCL	3	No	3	No	No	No	No	40.8			No	20	No	20
51	8	Yes	Male	46	PTCL-NOS	2	No	1	No	No	No	No	42.4	2	No	No	20	No	20
52	6	No	Female	73	PTCL-NOS	4	Yes	3	No	Yes	Yes	No	27.6	37	No	No	20	No	20
53	12	Yes	Male	54	PTCL-NOS	4	Yes	6	No	No	No	No	37.5	40	No
54	12	Yes	Male	63	NKTCL	2	Yes	3	No	No	No	No	30.1		Yes
55	12	Yes	Female	63	AITL	3	Yes	5	No	Yes	No	No	38	21	Yes	Yes	4	Yes	4
56	2	No	Male	65	NKTCL	1	No	4	No	No	No	No	35.9		Yes	No	28	No	28
57	2	No	Male	45	PTCL-NOS	2	Yes	3	No	No	No	No	27.9	66		No	33	No	33
58	0	No	Male	58	NKTCL	4	Yes	4	Yes	No	No	No	36.6	44	Yes	No	32	No	32
59	6	No	Female	50	NKTCL	2	No	2	No	No	No	No	38.9	11	Yes	No	33	No	33
60	8	Yes	Male	50	ALK- ALCL	4	Yes	4	No	No	No	No	31.8	36	No	No	41	No	41
61	12	Yes	Male	35	ALK+ ALCL	3	No	3	No	No	No	No	31	10		No	41	No	41
62	8	Yes	Male	16	ALK+ ALCL	4	Yes	4	No	Yes	Yes	Yes	39.6		No
63	6	No	Male	9	ALK+ ALCL	4	Yes	3	Yes	No	No	No	40.8		No
64	12	Yes	Female	31	ALK+ ALCL	4	Yes	2	No	No	No	No	43		No	No	46	No	46
65	9	Yes	Male	45	PTCL-NOS	4	Yes	3	Yes	No	No	No	36.6			Yes	4	Yes	4
66	4	No	Male	69	AITL	4	No	3	No	Yes	No	No	39		No	No	51	No	51
67	9	Yes	Male	38	NKTCL	3	No	1	No	No	Yes	No	43.5		Yes	No	55	No	55
68	12	Yes	Male	10	ALK+ ALCL	3	Yes	2	Yes	No	No	No	33.3		Yes
69	4	No	Female	61	PTCL-NOS
70	12	Yes	Female	56	AITL	4	Yes	4	No	Yes	No	No	35.7		Yes	No	51	No	51
71	4	No	Female	65	PTCL-NOS	4	No	5	No	Yes	Yes	No	30.5		No
72	9	Yes	Female	18	ALK+ ALCL	4	Yes	3	No	Yes	Yes	No	39.7	33	No	No	68	No	68
73	1	No	Male	61	PTCL-NOS	4	Yes		Yes	Yes	No	No	72.7	57
74	1	No	Male	68	AITL	4	Yes	4	Yes	Yes	Yes	No	34	2	Yes	Yes	18	Yes	1
75	2	No	Male	33	ALK- ALCL	3	No	2	No	Yes	No	No	30.6	110		No	78	No	78
76	2	No	Male	55	NKTCL	3	No	3	No	Yes	No	No	37.7	28	Yes	No	73	No	73
77	3	No	Female	39	NKTCL	2	Yes	2	No	No	No	No	26.7	34
78	6	No	Female	71	PTCL-NOS	4	No	3	No	No	No	No	39.8		No	Yes	16	Yes	9
79	4	No	Female	51	AITL	4	No		Yes	No	No	No	37.5	27
80	8	Yes	Male	70	AITL	3	Yes	5	No	Yes	No	No	31	86	Yes	Yes	66	Yes	66
81	4	No	Female	27	PTCL-NOS	3	No	2	No	No	No	No	36	42		No	87	No	87
82	6	No	Male	49	AITL	3	Yes	4	No	No	No	No	35.5	120	Yes	No	94	No	94
83	6	No	Female	40	ALK+ ALCL	3	No	2	No	No	No	No	31.2		Yes	No	80	No	80
84	9	Yes	Male	32	NKTCL	2	No	1	No	No	No	No	67.2	16	Yes	No	92	No	92
85	2	No	Male	54	PTCL-NOS	3	Yes	2	No	No	No	No	34.3	19	Yes	No	101	No	101
86	6	No	Female	20	ALK+ ALCL	2	Yes	0	No	No	No	No	35.8	27		No	98	No	98
87	9	Yes	Male	57	NKTCL	4	Yes	3	Yes	Yes	No	No	31.3	34	Yes	Yes	9	Yes	9
88	3	No	Female	36	ALK- ALCL	4	Yes		Yes	No	No	No	38.6
89	6	No	Female	53	PTCL-NOS	4	Yes	4	No	Yes	No	No	27.7	40		Yes	10	Yes	2
90	8	Yes	Male	60	NKTCL	2	Yes	2	No	No	No	No	31.9	20	Yes
91	2	No	Male	53	PTCL-NOS	2	No	1	No	No	No	No	36.6	10		No	11	Yes	2
92	12	Yes	Female	21	ALK+ ALCL	4	No	2	Yes	No	No	No	45.6	43		No	10	No	10
93	1	No	Male	48	PTCL-NOS	3	Yes	5	No	Yes	No	No	39.7			Yes	1	Yes	0
94	8	Yes	Male	45	ALK+ ALCL	3	No		No	No	No	No	35.7			No	114	No	114
95	6	No	Male	75	AITL	2	No	3	No	No	No	No	39.2		No
96	6	No	Male	25	AITL	3	Yes	2	No	No	No	No	28.6	6	Yes	No	125	No	125
97	8	Yes	Female	57	ALK- ALCL	3	Yes	2	No	No	No	No	27.6	32		No	12	No	12
98	6	No	Male	31	NKTCL	1	Yes		No	No	No	No	39.6	36
99	4	No	Male	53	NKTCL	1	Yes	3	No	No	No	No	38.6	80		No	113	No	113
100	6	No	Male	27	NKTCL	1	Yes	2	No	No	No	No	32	34		No	17	No	17
101	8	Yes	Female	63	AITL	3	Yes	3	No	No	No	No	39.3			Yes	1	Yes	1
102	12	Yes	Male	49	AITL	3	Yes	3	No	No	No	No	39.6	51	Yes	Yes	49	Yes	40
103	8	Yes	Male	13	ALK+ ALCL
104	0	No	Male	57	NKTCL	1	No	2	No	No	No	No	40.5	6		No	15	No	15
105	4	No	Male	24	NKTCL	3	Yes	2	No	Yes	No	No	37.1		Yes
106	8	Yes	Female	32	NKTCL	4	Yes	3	No	No	No	No	33	21	Yes	Yes	7	Yes	7
107	3	No	Male	61	NKTCL	2	Yes	3	No	No	No	No	35.4	17	Yes	No	142	No	142
108	8	Yes	Male	38	NKTCL	1	No	1	No	No	No	No	44.8	10		No	138	No	138
109	2	No	Female	27	NKTCL	3	Yes	2	No	No	No	No	30		Yes
110	12	Yes	Male	53	ALK+ ALCL	3	No	3	No	No	No	No	36	60		Yes	12	Yes	12
111	12	Yes	Male	24	ALK+ ALCL	2	No	2	No	No	No	No	41	23	No
112	8	Yes	Male	55	ALK+ ALCL	3	No	3	No	No	No	No	34		No	No	78	No	78
113	8	Yes	Male	51	Others	4	Yes	5	No	No	No	No	44.3	140	No	Yes	3	Yes	2
114	9	Yes	Male	9	Others	4	No	3	Yes	No	No	No	46.4		No	Yes	2	Yes	0
115	6	No	Male	7	Others	4	Yes	5	Yes	No	No	No	42.3		Yes	No	27	No	27
116	4	No	Female	30	Others	4	No	3	No	No	No	No	43.3	18	No	No	74	No	74
117	9	Yes	Male	52	Others	4	No	5	Yes	No	No	No	40.1		Yes	Yes	14	Yes	13
118	4	No	Male	17	Others	4	Yes	4	No	No	Yes	No	47.2	6	No	No	34	No	34
119	8	Yes	Female	49	Others	4	No	4	No	No	No	No	44.8		No	Yes	6	Yes	0
120	12	Yes	Male	28	Others	4	Yes	5	No	No	No	Yes	44.2	14	No	Yes	4	Yes	3
121	2	No	Male	21	Others	4	No	4	No	No	Yes	No	40.8		No	No	49	No	49
122	6	No	Male	11	Others	4	Yes	4	Yes	No	No	No	35.7		No	No	63	No	63
123	9	Yes	Male	13	Others	4	Yes	4	No	No	No	No	36.9		No	Yes	1.5	Yes	0
124	6	No	Female	66	PTCL-NOS	3	Yes	5	No	Yes	No	No	45.5		Yes	Yes	8	Yes	3
125	8	Yes	Female	30	Others	4	No	4	Yes	No			39.3	6	No	No	42	No	42
126	9	Yes	Male	45	NKTCL	4	Yes	5	Yes	Yes	Yes	No	31.3		Yes	Yes	20	Yes	2
127	3	No	Male	9	Others	3	No	3	No	No	No	No	39.5		Yes	No	88	No	88
128	4	No	Female	39	Others	4	Yes	3	Yes	No	No	No	36.9	46	No	Yes	27	Yes	14
129	1	No	Male	7	Others	4	No	4	Yes	Yes	No	Yes	32.6		No	No	68	No	68
130	6	No	Female	62	Others	4	Yes	6	No	Yes	No	Yes	31.4		No	Yes	2	Yes	1
131	9	Yes	Female	49	PTCL-NOS	3	Yes	6	No	Yes	No	No	39	20	No	Yes	2	Yes	0
132	8	Yes	Male	54	Others	4	No	4	Yes	Yes	No	No	30.1		No	Yes	1	Yes	0
133	12	Yes	Female	39	Others	4	No	4	No	Yes	No	No	28.9	19	Yes	Yes	2	Yes	1
134	8	Yes	Male	14	Others	4	No	4	No	No	Yes	No	36.5	8	No	Yes	3	Yes	0
135	4	No	Male	12	Others	4	Yes	5	Yes	Yes	No	No	24.3		No	Yes	13	Yes	12
136	6	No	Male	39	AITL	4	Yes	4	Yes	No	No	No	20.8	65	Yes	Yes	62	Yes	24
137	2	No	Male	50	AITL	4	Yes	4	Yes	Yes	No	No	30.5		No	No	56	No	56
138	3	No	Female	36	Others	4	Yes	5	Yes	No	No	No	38.8		Yes	Yes	7	Yes	4
139	9	Yes	Male	12	Others	3	Yes	4	No	Yes	No	No	34.9	30	No	No	21	No	21
140	6	No	Male	24	Others	4	Yes	4	Yes	Yes	No		38.6	20	No	Yes	18	Yes	10
141	9	Yes	Male	46	Others	3	No	5	No	Yes	No	No	40.9	34	No	Yes	11	Yes	8
142	8	Yes	Male	49	Others	4	Yes	5	Yes	Yes	No	No	32.1	2	No	Yes	2	Yes	0
143	4	No	Male	62	PTCL-NOS	4	Yes	6	Yes	No	No	No	31.4	9	No	Yes	4	Yes	0
144	3	No	Male	59	Others	2	No	3	Yes	No	No	No	19.5		Yes	Yes	15	Yes	4
145	8	Yes	Male	61	Others	4	Yes	6	No	No	Yes	Yes	17.3		No	Yes	29	Yes	12
146	3	No	Male	74	Others	4	No	6	Yes	No	No	Yes	27.3	3	No	Yes	12	Yes	1
147	6	No	Male	66	AITL	4	Yes	6	No	Yes	No	Yes	31.3		Yes	Yes	11	Yes	0
148	9	Yes	Male	29	Others	4	No	4	Yes	No	Yes	No	27.2		Yes	Yes	10	Yes	5
149	9	Yes	Female	32	Others	2	No	2	Yes	No	No	No	37.6	45	No	Yes	11	Yes	0
150	8	Yes	Male	25	ALK+ ALCL	4	Yes	4	Yes	Yes	No	No	37	28	No	Yes	1	Yes	0
151	12	Yes	Male	80	AITL	3	Yes	5	No	No	No	No	26.9		No	Yes	1	Yes	0
152	12	Yes	Female	64	Others	4	Yes	6	No	No	Yes	No	24.5	46	No	Yes	1	Yes	0
153	9	Yes	Male	44	Others	4	Yes	5	No	Yes	No	No	33.6	88	Yes	Yes	2	Yes	0
154	9	Yes	Female	55	ALK+ ALCL	4	Yes	5	No	No	No	No	31.2	58	No	Yes	1	Yes	0
155	6	No	Male	52	NKTCL	4	No	5	Yes	No	No	No	40.1		Yes	Yes	14	Yes	13
156	8	Yes	Male	6	Others	3	Yes	5	Yes	No	Yes	No	37.4		No	No	31	No	31
157	2	No	Male	45	NKTCL	2	No	1	No	No	No	No	40.5		No	Yes	19	Yes	16
158	1	No	Male	52	Others	1	No	1	No	No	No	No	44	11	No	No	45	No	45
159	6	No	Female	49	NKTCL	2	Yes	1	No	No	No	No	39	11	Yes	No	51	No	51
