# Supplementary material for: Targeting PTGDS Promotes ferroptosis in peripheral T cell lymphoma through regulating HMOX1-mediated iron metabolism
Source: Br J Cancer. 2024 Dec 20;132(4):384–400. doi: 10.1038/s41416-024-02919-w (PMC11833084; doi:10.1038/s41416-024-02919-w)
Supplement: Supplementary file 4 — Supplementary Table 4 [file 41416_2024_2919_MOESM4_ESM.xlsx]

## Sheet: Sheet1
Supplemental Table 4. Clinical information of PTCL patients (n=76) in this study.
Patients	PTGDS concentration (ng/mL)	Gender	Age	Ann Arbor Stage	B symptom	IPI score	Liver invasion	Spleen invasion	Marrow invasion	Central invasion	β2-MG (mg/L)	EB virus infection	ESR (mm/h)	Therapeutic Efficacy
1	53.0063	Male	69	4	No	5	No	Yes	No	No	4.99	No		PR
2	67.8419	Male	77	4	Yes	4	No	No	No	No	2.55	No		SD
3	67.7584	Male	77	4	Yes	4	No	No	No	No	2.8	No		SD
3	61.318	Male	21	1	Yes	1	No	Yes	No	No	3.58	No		PR
5	54.603	Male	59	1	No	2	No	No	No	No	1.73	Yes		SD
6	88.971	Male	53	2	No	1	No	No	No	No	1.36	No	6	SD
7	66.8987	Male	61	4	No	4	No	Yes	Yes	No	4.2	Yes	19	SD
8	62.8928	Male	60	1	No	1	No	No	No	No	4.8	Yes	31	SD
9	135.481	Male	45	2	Yes	2	No	Yes	No	No	6.2	Yes	14	PR
10	64.7313	Male	50	2	Yes	1	No	Yes	No	No	2.95	Yes	27	CR
11	2248.93	Male	54	4	Yes	4	No	No	No	No	5.68	Yes	40	PR
12	80.9163	Female	73	4	Yes	5	No	Yes	Yes	No	8.16	No	37	SD
13	53.9517	Female	55	4	No	3	No	Yes	No	No	3.49	No	99	SD
14	54.3019	Male	46	2	No	2	No	No	No	No	2.08	No	2	PR
15	58.6919	Male	64	3	Yes	5	Yes	No	No	No	3.81	Yes	23	PR
16	53.8768	Male	72	3	Yes	4	No	Yes	No	No	4	Yes	4	PD
17	56.4769	Male	61	3	No	5	Yes	No	No	No	2	Yes	28	SD
18	70.7659	Female	68	3	No	4	Yes	No	No	No	2.32	No	13	SD
19	56.171	Male	46	2	No	1	No	No	No	No	1.72	No	58	SD
20	52.5366	Male	47	3	Yes	3	Yes	Yes	No	No	1.41	No	5	SD
21	69.0157	Male	59	3	No	3	Yes	No	No	No	2	Yes	50	SD
22	54.3019	Male	61	3	No	5	Yes	No	No	No	2	No	57	SD
23	56.9115	Male	58	4	Yes	4	Yes	Yes	No	No	4.77	Yes	21	PD
24	50.2656	Male	59	2	No	1	No	No	No	No	3	No	13	SD
25	63.377	Male	61	3	No	4	Yes	No	No	No	2	No	108	SD
26	54.6533	Female	53	2	No	1	No	No	No	No	1.79			SD
27	76.4656	Male	61	3	No	5	Yes	No	No	No	3	No	12	SD
28	59.0302	Female	50	3	No	3	No	No	No	No	3	No		SD
29	81.0677	Female	70	4	Yes	6	Yes	Yes	No	No	5	Yes	82	PR
30	54.0266	Male	60	1	Yes	1	No	No	No	No	3.43	Yes	6	PR
31	60.34	Male	42	4	Yes	3	No	No	No	No	4.47	Yes	43	SD
32	54.0516	Female	70	4	Yes	6	Yes	Yes	No	No	2	Yes	6	SD
33	68.1763	Female	67	4	Yes	5	Yes	No	No	No	2.49	No	48	SD
34	81.2496	Male	63	4	Yes	5	Yes	Yes	Yes	Yes	4.78	Yes		PD
35	51.5785	Male	34	3	Yes	1	No	No	No	No	1.34	Yes	11	SD
36	53.7769	Female	68	2	No	2	No	No	No	No	3.05	Yes		SD
37	51.897	Male	18	2	No	1	Yes	No	No	No	1	Yes		SD
38	55.1318	Male	28	2	No	1	No	No	No	No	2.1	Yes		SD
39	49.8796	Male	18	2	No	1	Yes	No	No	No	1	Yes	9	PR
40	50.0001	Female	50	3	No	3	No	No	No	No	3	No	34	SD
41	60.2347	Male	54	4	No	3	Yes	Yes	No	No	4.26	Yes
42	51.0904	Male	53	4	No	4	Yes	No	No	Yes	1	Yes		SD
43	51.6519	Male	59	2	No	2	No	No	Yes	No	2	No	12	CR
44	53.0311	Female	71	4	Yes	6	Yes	Yes	No	Yes	3	No	14	PD
45	56.8603	Male	38	4	No	2	Yes	No	Yes	No	2	No		SD
46	50.7257	Male	72	3	Yes	4	No	Yes	No	No	3	Yes		SD
47	51.5785	Female	51	3	No	3	No	No	Yes	No	3	Yes		SD
48	53.6025	Male	38	4	No	2	Yes	No	Yes	No	2	Yes		SD
49	53.1055	Male	78	4	Yes	7	Yes	Yes	No	No	6.38	Yes	28
50	70.7091	Male	59	3	No	3	Yes	No	No	No	2	No		CR
51	54.2268	Male	35	3	Yes	1	No	No	No	No	1.69	No		PR
52	51.2366	Male	38	4	No	2	Yes	No	Yes	No	2	No		SD
53	49.9519	Male	60	2	No	2	No	No	Yes	No	2	No		SD
54	50.0483	Male	19	2	No	1	Yes	No	No	No	1	No	7	PR
55	49.3512	Male	19	2	No	1	Yes	No	No	No	1	No	7	PR
56	56.0183	Female	49	4	Yes	3	No	Yes	No	No	3	Yes		PR
57	49.9519	Female	53	4	Yes	2	No	Yes	No	No	4	No	47	SD
58	50.7257	Female	29	4	No	2	No	No	Yes	No	1	No		SD
59	57.4249	Male	53	4	No	3	Yes	No	No	Yes	3	Yes		SD
60	53.2047	Male	53	4	Yes	4	Yes	No	No	No	2	Yes		PD
61	59.7358	Male	53	4	Yes	4	Yes	No	No	No	2	Yes		SD
62	59.9982	Male	70	4	No	6	Yes	No	No	No	2.2	Yes	6	SD
63	56.6812	Female	29	4	No	3	No	No	Yes	No	2	No		SD
64	52.3887	Female	53	4	Yes	3	No	Yes	No	No	3	No	21	PD
65	51.4563	Male	47	2	Yes	3	Yes	No	No	No	3	Yes	33	SD
66	50.556	Male	53	4	Yes	4	Yes	No	No	No	2	Yes		PD
67	56.9372	Female	29	4	No	3	No	No	Yes	No	2	No		PR
68	51.8724	Male	47	2	Yes	3	Yes	No	No	No	3	Yes		SD
69	82.5284	Male	66	4	Yes	5	No	Yes	Yes	No	5.12	Yes		PD
70	51.1879	Male	52	2	No	1	No	No	No	No	1.58	No	2	SD
71	58.8219	Male	39	4	No	2	Yes	No	Yes	No	2	No		PR
72	58.5361	Female	53	1	No	1	No	No	No	No	1.72	No		SD
73	69.5498	Female	30	4	No	2	No	No	Yes	No	2	No		SD
74	67.12	Male	49	4	Yes	2	No	No	No	No	2.3	No		SD
75	58.1991	Female	53	4	Yes	3	No	Yes	No	No	4	No		SD
76	61.6634	Male	70	4	Yes	5	No	No	No	No	3.77	Yes	21	SD
